# Supplementary material for: Gene Expression Analysis of Potato (Solanum tuberosum L.) Lipoxygenase Cascade and Oxylipin Signature under Abiotic Stress
Source: Plants (Basel). 2022 Mar 2;11(5):683. doi: 10.3390/plants11050683 (PMC8912661; doi:10.3390/plants11050683)
Supplement: Supplementary file 1 [file plants-11-00683-s001.zip]

Archive with 1 entries (1 files):
- plants-1572832-supplementary.pdf
